# Supplementary material for: A Regulatory-Compliant Genotoxicity Study of a Mixture of C60 and C70 Fullerenes Dissolved in Olive Oil Using the Mammalian Micronucleus Test
Source: Nanomaterials (Basel). 2025 Jun 5;15(11):870. doi: 10.3390/nano15110870 (PMC12156957; doi:10.3390/nano15110870)
Supplement: Supplementary file 1 [file nanomaterials-15-00870-s001.zip]

Archive with 1 entries (1 files):
- nanomaterials-3682683-supplementary.pdf
